# Supplementary material for: Postnatal depression and reproductive success in modern, low-fertility contexts
Source: Evol Med Public Health. 2016 Mar 14;2016(1):71–84. doi: 10.1093/emph/eow003 (PMC4790780; doi:10.1093/emph/eow003)
Supplement: Supplementary Data [file eow003_Supp.xlsx]

## Sheet: Details
Supplementary material
The tables presented here are supplementary to the analysis presented in the main text:
Table 1. Percentage distributions of women in the sample reaching each parity, giving birth at each parity, and of postnatal depression (PND) by parity.
Table 2. The distribution of women having a fourth birth based on PND history up to and including parity 3.
Table 3. Full binary logistic regression results for each model used to test hypothesis 2 - PND reduces the likelihood of progression from the parity at which it is experienced. Our hypothesis focused on the point estimates for the coefficient of PND severity (as measured by the EPDS) on progression, as presented in the main text, and here we present the coefficients for all the variables contain…
Table 4. Full binary logistic regression results testing for moderating effects of our control variables on the relationship between PND and parity progression as part of hypothesis 2. All variables were centred and standardised, as such the odds ratio can be interpreted as an effect size.
Table 5. Full binary logistic regression results investigating the nature of the moderation effect at parity 2 of father support and emotional experience of birth on the relationship between PND and parity progression, as indicated by the significant interaction effects found between low vs. high support and EPDS and emotional experience mixed vs positive and EPDS at birth 2. All variables have b…
Table 6. Full binary logistic regression results for each model used to test hypothesis 3a - PND will show an additive negative effect on the likelihood of progression from higher parities as assessed by the effect of increasing number of bouts. Our hypothesis focused on the point estimates for the coefficient of PND history (as measured by the number of PND bouts) on progression, as presented in…
Table 7. Full binary logistic regression results for each model used to test hypothesis 3b - PND will show an additive negative effect on the likelihood of progression from higher parities as assessed by the effect of a bout of PND beyond the parity at which it occurred. Our hypothesis focused on the point estimates for the coefficient of PND severity at birth 1 or birth 2 (as measured by the EPD…
Table 8. Full AICc comparisons including AICc weight calculations for all regression models.

## Sheet: Table 1
Measure	Parity 1	Parity 2	Parity 3	Parity 4	Parity 5	Parity 6
Entire sample	100	83.7	31	7.5	1	0.3
Giving birth	83.7	37.1	24.2	13	33.3	0
BPDS	15.5	17.0 (9.5)	3.2 (0.0)	13.6 (9.5)	0.0 (na)	0.0 (na)
EPDS	26.2	23.0 (11.2)	14.0 (7.5)	22.7 (18.8)	33.3 (0.0)	0.0 (na)
Actual diagnosis	9.2	9.1 (4.8)	3.2 (2.5)	0.0 (na)	0.0 (na)	0.0 (na)

## Sheet: Table 2
No. bouts PND up to and including P3	No. women at P3	No. of women having a 4th birth	% of women having a 4th birth (95% C.I.)
0	64	16	25.00 (14.39 – 35.61)
1	19	5	26.32 (6.52 – 46.12)
2	5	0	0
3	4	1	25.00 (-17.43 – 67.43)
Distribution of women having a fourth birth based on PND history up to and including parity 3.

## Sheet: Sheet1
Variable	Standard Deviation
	P1	P2	P3
Age at birth	5.25027	4.92507	4.49461
Year of mothers birth	7.41265	7.466	7.90325
Depressive tendency	6.85571	6.77459	5.41296
EPDS birth 1	5.88519	5.83745	5.5426
EPDS birth 2	-	6.38668	6.16196
EPDS birth 3	-	-	5.47256
Bouts by birth 2	-	0.736332	-

## Sheet: Table 3
Progression from parity 1													Progression from parity 2													Progression from parity 3
Model	Variable	Estimate	Std. Error	z value	p	OR	Lower 95% CI	Upper 95% CI	Partially standardised estimate	Effect size	Lower 95% CI effect size	Upper 95% CI effect size	Model	Variable	Estimate	Std. Error	z value	p	OR	Lower 95% CI	Upper 95% CI	Partially standardised estimate	Effect size	Lower 95% CI effect size	Upper 95% CI effect size	Model	Variable	Estimate	Std. Error	z value	p	OR	Lower 95% CI	Upper 95% CI	Partially standardised estimate	Effect size	Lower 95% CI effect size	Upper 95% CI effect size
Intercept Only	Intercept	1.681	0.161	10.467	0	5.37	3.961	7.445	1.681	5.37	3.961	7.445	Intercept Only	Intercept	-0.535	0.133	-4.01	0	0.586	0.449	0.759	-0.535	0.586	0.449	0.759	Intercept Only	Intercept	-1.209	0.255	-4.745	0	0.299	0.177	0.482	-1.209	0.299	0.177	0.482
PND Only	Intercept	2.025	0.296	6.835	0	7.579	4.324	13.867	2.025	7.579	4.324	13.867	PND Only	Intercept	-0.166	0.21	-0.789	0.43	0.847	0.56	1.279	-0.166	0.847	0.56	1.279	PND Only	Intercept	-1.034	0.363	-2.846	0.004	0.356	0.17	0.714	-1.034	0.356	0.17	0.714
	EPDS	-0.038	0.026	-1.455	0.146	0.963	0.915	1.014	-0.223637	0.799605	0.592416	1.07926		EPDS	-0.049	0.023	-2.192	0.028	0.952	0.909	0.994	-0.312947	0.731289	0.548341	0.975275		EPDS	-0.033	0.052	-0.643	0.52	0.967	0.864	1.061	-0.180595	0.834774	0.477898	1.45815
Base	Intercept	84.237	51.412	1.638	0.101	0	0	2.20652e+82	84.237	0	0	2.20652e+82	Base	Intercept	-53.022	38.535	-1.376	0.169	0	0	2.10825e+09	-53.022	0	0	2.10825e+09	Base	Intercept	-100.083	73.437	-1.363	0.173	0	0	3.28437e+16	-100.083	0	0	3.28437e+16
	EPDS	-0.025	0.029	-0.85	0.395	0.937	0.921	1.034	-0.14713	0.863182	0.617767	1.20609		EPDS	-0.065	0.024	-2.647	0.008	0.937	0.892	0.982	-0.415134	0.660252	0.488917	0.891629		EPDS	-0.054	0.063	-0.859	0.39	0.947	0.828	1.064	-0.295518	0.744146	0.378602	1.46263
	Age at birth	-0.159	0.036	-4.46	0	0.873	0.793	0.912	-0.834793	0.433964	0.299616	0.628554		Age at birth	-0.136	0.032	-4.217	0	0.873	0.818	0.928	-0.669809	0.511806	0.375796	0.697042		Age at birth	-0.18	0.07	-2.557	0.011	0.835	0.72	0.952	-0.80903	0.44529	0.240342	0.825002
	Year of mothers birth	-0.04	0.026	-1.505	0.132	1.03	0.911	1.01	-0.296506	0.743411	0.509536	1.08463		Year of mothers birth	0.029	0.02	1.477	0.14	1.03	0.991	1.071	0.216514	1.24174	0.926674	1.66393		Year of mothers birth	0.054	0.038	1.421	0.155	1.055	0.983	1.142	0.426776	1.53231	0.850561	2.76049
	SES - low	-1.406	0.507	-2.774	0.006	0.757	0.091	0.675	-1.406	0.757	0.091	0.675		SES - low	-0.278	0.523	-0.531	0.595	0.757	0.261	2.071	-0.278	0.757	0.261	2.071		SES - low	-1.454	1.22	-1.191	0.233	0.234	0.011	1.943	-1.454	0.234	0.011	1.943
	SES - medium	0.539	0.509	1.06	0.289	0.715	0.672	5.091	0.539	0.715	0.672	5.091		SES - medium	-0.335	0.352	-0.953	0.341	0.715	0.353	1.411	-0.335	0.715	0.353	1.411		SES - medium	-0.317	0.703	-0.452	0.652	0.728	0.163	2.7	-0.317	0.728	0.163	2.7
Full	Intercept	86.61	57.314	1.511	0.131	4.11562e+37	0	5.90775e+88	86.61	4.11562e+37	0	5.90775e+88	Full	Intercept	-40.692	42.235	-0.963	0.335	0	0	7.96519e+17	-40.692	0	0	7.96519e+17	Full	Intercept	-22.326	106.392	-0.21	0.834	0	0	1.61846e+82	-22.326	0	0	1.61846e+82
	EPDS	0	0.041	-0.001	0.999	1	0.922	1.084	0	1	0.623171	1.6047		EPDS	-0.055	0.033	-1.663	0.096	0.947	0.886	1.009	-0.351267	0.703796	0.465633	1.06377		EPDS	0.064	0.125	0.511	0.609	1.066	0.829	1.367	0.350244	1.41941	0.371378	5.42502
	Age at birth	-0.182	0.043	-4.246	0	0.833	0.763	0.903	-0.95555	0.384601	0.24708	0.598663		Age at birth	-0.154	0.037	-4.169	0	0.857	0.795	0.919	-0.75846	0.468387	0.32771	0.669453		Age at birth	-0.297	0.12	-2.486	0.013	0.743	0.565	0.915	-1.3349	0.263184	0.0914436	0.757473
	Year of mothers birth	-0.04	0.029	-1.365	0.172	0.961	0.905	1.016	-0.296506	0.743411	0.487804	1.13295		Year of mothers birth	0.024	0.022	1.095	0.274	1.024	0.982	1.069	0.179184	1.19624	0.866971	1.65057		Year of mothers birth	0.017	0.054	0.313	0.754	1.017	0.914	1.136	0.134355	1.1438	0.495531	2.64015
	SES - low	-1.474	0.579	-2.543	0.011	0.229	0.073	0.726	-1.474	0.229	0.073	0.726		SES - low	-0.288	0.561	-0.514	0.608	0.75	0.241	2.219	-0.288	0.75	0.241	2.219		SES - low	-2.413	1.555	-1.552	0.121	0.09	0.002	1.504	-2.413	0.09	0.002	1.504
	SES - medium	0.522	0.561	0.931	0.352	1.685	0.599	5.593	0.522	1.685	0.599	5.593		SES - medium	-0.321	0.374	-0.858	0.391	0.725	0.343	1.497	-0.321	0.725	0.343	1.497		SES - medium	-1.622	1.01	-1.605	0.108	0.198	0.02	1.189	-1.622	0.198	0.02	1.189
	Depressive tendency	-0.007	0.03	-0.237	0.813	0.993	0.938	1.055	-0.04799	0.953143	0.938	1.055		Depressive tendency	-0.045	0.03	-1.526	0.127	0.956	0.9	1.011	-0.304856	0.737229	0.494998	1.098		Depressive tendency	-0.16	0.117	-1.37	0.171	0.852	0.663	1.056	-0.866074	0.420599	0.121557	1.45532
	Infant weight	0.134	0.46	0.291	0.771	1.143	0.477	2.942	0.134	1.143	0.477	2.942		Infant weight	-0.007	0.379	-0.018	0.986	0.993	0.466	2.078	-0.007	0.993	0.466	2.078		Infant weight	-2.262	1.272	-1.779	0.075	0.104	0.006	0.976	-2.262	0.104	0.006	0.976
	Infant health	0.074	0.718	0.103	0.918	1.077	0.287	5.063	0.074	1.077	0.287	5.063		Infant health	-0.065	0.541	-0.12	0.905	0.937	0.311	2.65	-0.065	0.937	0.311	2.65		Infant health	-0.118	2.016	-0.059	0.953	0.888	0.01	42.535	-0.118	0.888	0.01	42.535
	Breastfeeding	-1.608	0.612	-2.628	0.009	0.2	0.059	0.663	-1.608	0.2	0.059	0.663		Breastfeeding	-0.777	0.52	-1.495	0.135	0.46	0.159	1.238	-0.777	0.46	0.159	1.238		Breastfeeding	-1.488	1.513	-0.984	0.325	0.226	0.006	3.66	-1.488	0.226	0.006	3.66
	Birth complications - minor	-0.836	0.472	-1.771	0.076	0.434	0.165	1.066	-0.836	0.434	0.165	1.066		Birth complications - minor	-0.719	0.37	-1.942	0.052	0.487	0.231	0.993	-0.719	0.487	0.231	0.993		Birth complications - minor	0.693	1.127	0.615	0.539	2	0.178	18.634	0.693	2	0.178	18.634
	Birth complications - major	-0.109	0.691	-0.158	0.874	0.897	0.238	3.669	-0.109	0.897	0.238	3.669		Birth complications - major	-1.285	0.842	-1.526	0.127	0.277	0.039	1.219	-1.285	0.277	0.039	1.219		Birth complications - major	-14.142	2630.5	-0.005	0.996	0	NA	2.91529e+61	-14.142	0	NA	2.91529e+61
	Emotional experience of birth - negative	-0.184	0.717	-0.257	0.797	0.832	0.208	3.558	-0.184	0.832	0.208	3.558		Emotional experience of birth - negative	0.837	0.859	0.975	0.33	2.31	0.418	13.087	0.837	2.31	0.418	13.087		Emotional experience of birth - negative	-15.86	2630.5	-0.006	0.995	0	NA	2.88922e+65	-15.86	0	NA	2.88922e+65
	Emotional experience of birth - mixed	0.094	0.462	0.204	0.839	1.099	0.445	2.758	0.094	1.099	0.445	2.758		Emotional experience of birth - mixed	-0.053	0.414	-0.129	0.897	0.948	0.416	2.129	-0.053	0.948	0.416	2.129		Emotional experience of birth - mixed	0.63	1.897	0.332	0.74	1.878	0.04	67.915	0.63	1.878	0.04	67.915
	Support from father - low	-0.345	0.581	-0.595	0.552	0.708	0.234	2.348	-0.345	0.708	0.234	2.348		Support from father - low	0.4	0.538	0.743	0.457	1.492	0.519	4.335	0.4	1.492	0.519	4.335		Support from father - low	1.726	1.166	1.48	0.139	5.616	0.607	66.81	1.726	5.616	0.607	66.81
	Support from father - medium	-1.019	0.471	-2.162	0.031	0.361	0.143	0.919	-1.019	0.361	0.143	0.919		Support from father - medium	-0.154	0.372	-0.412	0.68	0.858	0.409	1.768	-0.154	0.858	0.409	1.768		Support from father - medium	0.553	1.135	0.487	0.626	1.738	0.181	17.858	0.553	1.738	0.181	17.858
	Support from family - low	0.765	0.691	1.106	0.269	2.149	0.552	8.415	0.765	2.149	0.552	8.415		Support from family - low	0.323	0.601	0.537	0.591	1.381	0.423	4.523	0.323	1.381	0.423	4.523		Support from family - low	-3.1	1.513	-2.05	0.04	0.045	0.001	0.662	-3.1	0.045	0.001	0.662
	Support from family - medium	0.503	0.6	0.838	0.402	1.653	0.518	5.537	0.503	1.653	0.518	5.537		Support from family - medium	0.37	0.469	0.788	0.431	1.447	0.58	3.69	0.37	1.447	0.58	3.69		Support from family - medium	-1.582	1.234	-1.282	0.2	0.206	0.014	2.061	-1.582	0.206	0.014	2.061
	Support from friends - low	-0.73	0.598	-1.22	0.223	0.482	0.148	1.569	-0.73	0.482	0.148	1.569		Support from friends - low	0.024	0.508	0.048	0.962	1.025	0.376	2.78	0.024	1.025	0.376	2.78		Support from friends - low	0.29	1.256	0.231	0.817	1.337	0.106	17.142	0.29	1.337	0.106	17.142
	Support from friends - medium	-0.152	0.496	-0.307	0.759	0.859	0.32	2.267	-0.152	0.859	0.32	2.267		Support from friends - medium	-0.471	0.391	-1.205	0.228	0.624	0.287	1.339	-0.471	0.624	0.287	1.339		Support from friends - medium	-2.421	1.259	-1.923	0.054	0.089	0.005	0.819	-2.421	0.089	0.005	0.819
	Support from mother - none	-1.029	0.595	-1.729	0.084	0.357	0.11	1.158	-1.029	0.357	0.11	1.158		Support from mother - none	-0.393	0.613	-0.642	0.521	0.675	0.194	2.194	-0.393	0.675	0.194	2.194		Support from mother - none	0.974	1.823	0.534	0.593	2.649	0.055	105.655	0.974	2.649	0.055	105.655
	Support from mother - low	0.024	0.654	0.036	0.971	1.024	0.288	3.777	0.024	1.024	0.288	3.777		Support from mother - low	-0.384	0.514	-0.747	0.455	0.681	0.247	1.867	-0.384	0.681	0.247	1.867		Support from mother - low	1.709	1.309	1.306	0.192	5.523	0.501	98.256	1.709	5.523	0.501	98.256
	Support from mother - medium	0.141	0.65	0.217	0.828	1.151	0.336	4.444	0.141	1.151	0.336	4.444		Support from mother - medium	-0.38	0.488	-0.778	0.437	0.684	0.258	1.766	-0.38	0.684	0.258	1.766		Support from mother - medium	0.305	1.209	0.253	0.801	1.357	0.116	16.01	0.305	1.357	0.116	16.01
	Social pressure to be a good mother	0.005	0.432	0.011	0.991	1.005	0.432	2.374	0.005	1.005	0.432	2.374		Social pressure to be a good mother	-0.431	0.345	-1.25	0.211	0.65	0.327	1.27	-0.431	0.65	0.327	1.27		Social pressure to be a good mother	0.005	0.893	0.006	0.995	1.005	0.158	5.734	0.005	1.005	0.158	5.734
Selected	Intercept	83.564	55.155	1.515	0.13	1.95694e+36	0	3.41991e+85	83.564	1.95694e+36	0	3.41991e+85	Selected	Intercept	-44.379	40.754	-1.089	0.276	0	0	1134482867699190	-44.379	0	0	1134482867699190	Selected	Intercept	-66.487	81.961	-0.811	0.417	0	0	5.10426e+39	-66.487	0	0	5.10426e+39
	EPDS	-0.016	0.031	-0.528	0.598	0.984	0.927	1.046	-0.094163	0.910134	0.636515	1.30137		EPDS	-0.035	0.029	-1.227	0.22	0.966	0.912	1.02	-0.223534	0.799688	0.556242	1.14968		EPDS	0.072	0.089	0.813	0.416	1.075	0.895	1.277	0.394025	1.48294	0.570861	3.85225
	Age at birth	-0.17	0.04	-4.254	0	0.844	0.777	0.91	-0.892546	0.409611	0.271	0.618		Age at birth	-0.155	0.035	-4.375	0	0.856	0.797	0.916	-0.763386	0.466086	0.332457	0.653426		Age at birth	-0.272	0.089	-3.041	0.002	0.762	0.626	0.894	-1.22253	0.294483	0.134448	0.645007
	Year of mothers birth	-0.039	0.028	-1.365	0.172	0.962	0.908	1.015	-0.289093	0.748942	0.499	1.125		Year of mothers birth	0.025	0.021	1.216	0.224	1.026	0.985	1.07	0.18665	1.20521	0.886344	1.63878		Year of mothers birth	0.039	0.042	0.92	0.358	1.04	0.959	1.134	0.308227	1.36101	0.710086	2.60862
	SES - low	-1.514	0.54	-2.806	0.005	0.22	0.076	0.646	-1.514	0.22	0.076	0.646		SES - low	-0.378	0.536	-0.704	0.481	0.685	0.231	1.927	-0.378	0.685	0.231	1.927		SES - low	-2.406	1.327	-1.813	0.07	0.09	0.004	0.976	-2.406	0.09	0.004	0.976
	SES - medium	0.526	0.543	0.969	0.332	1.693	0.623	5.418	0.526	1.693	0.623	5.418		SES - medium	-0.408	0.366	-1.114	0.265	0.665	0.319	1.348	-0.408	0.665	0.319	1.348		SES - medium	-1.269	0.863	-1.471	0.141	0.281	0.044	1.354	-1.269	0.281	0.044	1.354
	Breastfeeding	-1.626	0.573	-2.837	0.005	0.197	0.063	0.609	-1.626	0.197	0.063	0.609		Birth complications - minor	-0.806	0.346	-2.33	0.02	0.447	0.223	0.868	-0.806	0.447	0.223	0.868		Support from friends - medium	-1.928	0.81	-2.382	0.017	0.145	0.024	0.624	-1.928	0.145	0.024	0.624
	Support from mother - none	-1.063	0.483	-2.2	0.028	0.346	0.135	0.911	-1.063	0.346	0.135	0.911		Birth complications - major	-1.355	0.8	-1.693	0.09	0.258	0.038	1.035	-1.355	0.258	0.038	1.035		Infant weight	-2.298	1.05	-2.188	0.029	0.101	0.01	0.634	-2.298	0.101	0.01	0.634
	Birth complications - minor	-0.816	0.392	-2.084	0.037	0.442	0.2	0.937	-0.816	0.442	0.2	0.937		Breastfeeding	-0.771	0.486	-1.587	0.113	0.463	0.171	1.17	-0.771	0.463	0.171	1.17		Depressive tendency	-0.13	0.082	-1.58	0.114	0.878	0.739	1.024	-0.703685	0.494759	0.207286	1.18091
	Support from father - medium	-0.86	0.432	-1.992	0.046	0.423	0.182	1.003	-0.86	0.423	0.182	1.003		Support from friends - medium	-0.47	0.307	-1.531	0.126	0.625	0.339	1.135	-0.47	0.625	0.339	1.135
														Depressive tendency	-0.038	0.027	-1.38	0.168	0.963	0.911	1.014	-0.257434	0.773032	0.54013	1.10636
Binary logistic regression results for testing hypothesis 2

## Sheet: Table 4
Moderator	Model	Progression from parity 1							Progression from parity 2							Progression from parity 3
		Estimate	Std. Error	z value	p	OR	Lower 95% CI	Upper 95% CI	Estimate	Std. Error	z value	p	OR	Lower 95% CI	Upper 95% CI	Estimate	Std. Error	z value	p	OR	Lower 95% CI	Upper 95% CI
Birth complications - minor vs. none (ref)	(Intercept)	2.078	0.269	7.728	0	7.985	4.865	14.034	-0.43	0.164	-2.618	0.009	0.651	0.469	0.895	-1.191	0.307	-3.883	0	0.304	0.159	0.536
	Birth complications	-0.343	0.343	-0.999	0.318	0.71	0.359	1.386	-0.64	0.342	-1.874	0.061	0.527	0.264	1.014	-1.084	0.986	-1.099	0.272	0.338	0.02	1.671
	Age at birth	-0.689	0.176	-3.918	0	0.502	0.351	0.702	-0.688	0.16	-4.305	0	0.503	0.363	0.681	-0.601	0.287	-2.092	0.036	0.548	0.302	0.943
	Year of mother's birth	-0.299	0.195	-1.537	0.124	0.742	0.498	1.072	0.222	0.148	1.504	0.133	1.249	0.939	1.679	0.452	0.292	1.548	0.122	1.571	0.91	2.897
	EPDS	-0.148	0.247	-0.601	0.548	0.862	0.532	1.414	-0.3	0.176	-1.706	0.088	0.741	0.518	1.038	-0.297	0.316	-0.938	0.348	0.743	0.369	1.3
	Birth complications*EPDS	-0.012	0.341	-0.036	0.971	0.988	0.505	1.935	-0.453	0.373	-1.217	0.224	0.635	0.286	1.264	-0.794	1.309	-0.606	0.544	0.452	0.015	3.991
Birth complications - major vs. none (ref)	(Intercept)	1.893	0.201	9.442	0	6.64	4.574	10.077	-0.542	0.148	-3.67	0	0.582	0.433	0.774	-1.292	0.287	-4.495	0	0.275	NA	NA
	Birth complications	0.038	0.522	0.072	0.943	1.038	0.398	3.233	-1.518	0.953	-1.593	0.111	0.219	0.016	1.009	-16.041	2396.83	-0.007	0.995	0	NA	NA
	Age at birth	-0.687	0.175	-3.936	0	0.503	0.352	0.701	-0.608	0.158	-3.844	0	0.545	0.395	0.736	-0.647	0.285	-2.274	0.023	0.524	NA	NA
	Year of mother's birth	-0.302	0.196	-1.546	0.122	0.739	0.496	1.072	0.204	0.147	1.389	0.165	1.227	0.923	1.647	0.397	0.29	1.368	0.171	1.487	NA	NA
	EPDS	-0.13	0.18	-0.724	0.469	0.878	0.62	1.259	-0.453	0.161	-2.805	0.005	0.636	0.458	0.864	-0.292	0.331	-0.882	0.378	0.747	NA	NA
	Birth complications*EPDS	-0.299	0.577	-0.517	0.605	0.742	0.221	2.26	0.766	0.638	1.2	0.23	2.15	0.582	8.967	0.198	1084.49	0	1	1.219	NA	NA
Breastfeeding - no vs yes (ref)	(Intercept)	2.122	0.216	9.839	0	8.346	5.599	13.092	-0.52	0.152	-3.419	0.001	0.594	0.439	0.798	-1.278	0.291	-4.396	0	0.279	0.151	0.477
	Breastfeeding	-1.556	0.506	-3.074	0.002	0.211	0.078	0.578	-0.747	0.474	-1.575	0.115	0.474	0.179	1.165	-22.965	2677.03	-0.009	0.993	0	NA	3.884e+117
	Age at birth	-0.735	0.179	-4.117	0	0.48	0.333	0.672	-0.707	0.163	-4.33	0	0.493	0.353	0.671	-0.721	0.306	-2.352	0.019	0.486	0.257	0.866
	Year of mother's birth	-0.389	0.201	-1.938	0.053	0.678	0.449	0.99	0.157	0.15	1.052	0.293	1.17	0.876	1.577	0.368	0.296	1.243	0.214	1.445	0.823	2.669
	EPDS	-0.145	0.2	-0.723	0.47	0.865	0.588	1.294	-0.441	0.169	-2.608	0.009	0.643	0.456	0.888	-0.356	0.336	-1.059	0.29	0.701	0.335	1.262
	Breastfeeding*EPDS	0.046	0.383	0.119	0.905	1.047	0.493	2.234	0.11	0.402	0.275	0.783	1.117	0.477	2.395	-21.991	2644.33	-0.008	0.993	0	NA	1.05795e+55
Emotional experience of birth - mixed vs positive (ref)	(Intercept)	1.82	0.228	7.97	0	6.174	4.036	9.92	-0.593	0.171	-3.471	0.001	0.553	0.392	0.767	-1.414	0.301	-4.691	0	0.243	0.128	0.423
	Emotional experience	0.213	0.373	0.571	0.568	1.238	0.607	2.653	-0.709	0.42	-1.687	0.092	0.492	0.205	1.083	1.012	1.175	0.862	0.389	2.752	0.187	27.135
	Age at birth	-0.682	0.173	-3.942	0	0.505	0.355	0.703	-0.684	0.162	-4.219	0	0.505	0.363	0.686	-0.68	0.289	-2.355	0.019	0.507	0.278	0.874
	Year of mother's birth	-0.317	0.193	-1.636	0.102	0.729	0.49	1.051	0.251	0.152	1.648	0.099	1.285	0.958	1.744	0.437	0.292	1.497	0.135	1.548	0.896	2.846
	EPDS	-0.174	0.206	-0.844	0.399	0.84	0.565	1.275	-0.655	0.197	-3.333	0.001	0.519	0.345	0.75	-0.383	0.343	-1.115	0.265	0.682	0.322	1.242
	Emotional experience*EPDS	-0.022	0.377	-0.059	0.953	0.978	0.465	2.059	1.081	0.389	2.777	0.005	2.948	1.396	6.498	-0.366	1.331	-0.275	0.783	0.694	0.032	8.928
Emotional experience of birth - negative vs positive (ref)	(Intercept)	1.981	0.204	9.703	0	7.25	4.962	11.086	-0.626	0.147	-4.27	0	0.535	0.399	0.709	-1.29	0.287	-4.492	0	0.275	NA	NA
	Emotional experience	-0.675	0.605	-1.116	0.264	0.509	0.165	1.878	0.374	1.022	0.367	0.714	1.454	0.182	12.56	-16.103	2319.64	-0.007	0.994	0	NA	NA
	Age at birth	-0.691	0.174	-3.964	0	0.501	0.352	0.698	-0.64	0.156	-4.1	0	0.527	0.384	0.709	-0.637	0.286	-2.23	0.026	0.529	NA	NA
	Year of mother's birth	-0.321	0.194	-1.651	0.099	0.725	0.488	1.048	0.208	0.147	1.411	0.158	1.231	0.926	1.654	0.422	0.286	1.472	0.141	1.524	NA	NA
	EPDS	-0.071	0.21	-0.339	0.735	0.931	0.622	1.424	-0.463	0.16	-2.89	0.004	0.629	0.454	0.853	-0.301	0.33	-0.913	0.361	0.74	NA	NA
	Emotional experience*EPDS	-0.024	0.419	-0.057	0.955	0.977	0.417	2.202	0.324	0.844	0.383	0.701	1.382	0.227	8.163	0.203	1076.99	0	1	1.225	NA	NA
Infant birth weight - abnormal vs normal (ref)	(Intercept)	1.926	0.217	8.883	0	6.859	4.586	10.768	-0.568	0.159	-3.585	0	0.567	0.413	0.77	-1.139	0.306	-3.717	0	0.32	0.168	0.566
	Weight	-0.031	0.407	-0.076	0.939	0.97	0.449	2.255	-0.244	0.383	-0.636	0.525	0.784	0.35	1.615	-1.598	0.879	-1.817	0.069	0.202	0.026	0.937
	Age at birth	-0.673	0.174	-3.871	0	0.51	0.358	0.711	-0.645	0.155	-4.15	0	0.525	0.383	0.705	-0.868	0.321	-2.704	0.007	0.42	0.213	0.762
	Year of mother's birth	-0.317	0.193	-1.641	0.101	0.728	0.49	1.049	0.212	0.147	1.441	0.149	1.236	0.93	1.659	0.477	0.298	1.601	0.109	1.611	0.921	2.995
	EPDS	-0.233	0.187	-1.246	0.213	0.792	0.55	1.151	-0.372	0.166	-2.244	0.025	0.69	0.493	0.946	-0.486	0.392	-1.239	0.215	0.615	0.262	1.237
	Weight*EPDS	0.416	0.459	0.905	0.366	1.515	0.628	3.87	-0.44	0.473	-0.93	0.352	0.644	0.217	1.465	0.331	0.787	0.421	0.674	1.393	0.19	5.478
Infant health issues - yes vs no (ref)	(Intercept)	1.92	0.2	9.581	0	6.819	4.703	10.359	-0.554	0.151	-3.669	0	0.575	0.425	0.769	-1.343	0.291	-4.613	0	0.261	0.141	0.447
	Health issues	-0.233	0.616	-0.378	0.705	0.792	0.259	3.122	-0.455	0.475	-0.958	0.338	0.634	0.237	1.562	0.026	1.265	0.021	0.983	1.027	0.033	11.057
	Age at birth	-0.721	0.178	-4.053	0	0.486	0.338	0.682	-0.66	0.157	-4.202	0	0.517	0.375	0.696	-0.662	0.287	-2.304	0.021	0.516	0.284	0.888
	Year of mother's birth	-0.313	0.193	-1.621	0.105	0.731	0.492	1.054	0.185	0.148	1.246	0.213	1.203	0.903	1.619	0.451	0.293	1.542	0.123	1.571	0.908	2.895
	EPDS	-0.239	0.182	-1.315	0.189	0.787	0.552	1.132	-0.423	0.163	-2.597	0.009	0.655	0.47	0.893	-0.326	0.317	-1.026	0.305	0.722	0.36	1.265
	Health issues*EPDS	0.659	0.527	1.249	0.212	1.932	0.689	5.941	-0.008	0.465	-0.017	0.986	0.992	0.355	2.358	-1.235	2.552	-0.484	0.628	0.291	0	16.179
SES - medium vs high (ref)	(Intercept)	1.763	0.2	8.808	0	5.829	4.014	8.829	-0.54	0.162	-3.335	0.001	0.583	0.422	0.797	-1.337	0.319	-4.196	0	0.263	0.133	0.472
	SES	0.954	0.582	1.64	0.101	2.597	0.94	9.818	-0.301	0.345	-0.873	0.383	0.74	0.37	1.44	-0.227	0.712	-0.318	0.75	0.797	0.167	2.967
	Age at birth	-0.668	0.173	-3.858	0	0.513	0.36	0.713	-0.654	0.156	-4.182	0	0.52	0.378	0.7	-0.642	0.289	-2.218	0.027	0.526	0.288	0.908
	Year of mother's birth	-0.324	0.193	-1.679	0.093	0.723	0.487	1.042	0.22	0.148	1.481	0.139	1.246	0.935	1.677	0.434	0.296	1.467	0.142	1.544	0.887	2.866
	EPDS	-0.137	0.19	-0.719	0.472	0.872	0.603	1.278	-0.468	0.173	-2.712	0.007	0.626	0.44	0.868	-0.499	0.382	-1.306	0.192	0.607	0.261	1.169
	SES*EPDS	-0.362	0.459	-0.789	0.43	0.696	0.276	1.701	0.198	0.364	0.544	0.587	1.219	0.585	2.478	0.702	0.759	0.924	0.355	2.017	0.44	9.983
SES - low vs high (ref)	(Intercept)	2.162	0.226	9.577	0	8.686	5.732	13.95	-0.584	0.15	-3.892	0	0.558	0.413	0.745	-1.268	0.296	-4.287	0	0.281	0.151	0.486
	SES	-1.574	0.497	-3.169	0.002	0.207	0.078	0.56	-0.16	0.529	-0.303	0.762	0.852	0.293	2.387	-43.846	3623.09	-0.012	0.99	0	0	7.22766e+55
	Age at birth	-0.839	0.187	-4.476	0	0.432	0.295	0.616	-0.654	0.157	-4.159	0	0.52	0.378	0.701	-0.779	0.318	-2.45	0.014	0.459	0.235	0.832
	Year of mother's birth	-0.289	0.196	-1.475	0.14	0.749	0.501	1.085	0.203	0.147	1.385	0.166	1.225	0.923	1.644	0.497	0.313	1.589	0.112	1.644	0.917	3.168
	EPDS	-0.201	0.198	-1.016	0.31	0.818	0.556	1.212	-0.407	0.173	-2.349	0.019	0.666	0.468	0.926	-0.188	0.363	-0.519	0.604	0.828	0.389	1.652
	SES*EPDS	0.314	0.395	0.796	0.426	1.369	0.642	3.106	-0.075	0.378	-0.199	0.843	0.928	0.416	1.898	-43.884	3578.84	-0.012	0.99	0	NA	1.24177e+80
Social pressure to be a 'good mother' - no vs yes (ref)	(Intercept)	1.909	0.237	8.06	0	6.749	4.353	11.067	-0.464	0.18	-2.578	0.01	0.629	0.44	0.892	-1.722	0.403	-4.27	0	0.179	0.075	0.371
	Social pressure	-0.035	0.372	-0.094	0.925	0.966	0.47	2.036	-0.432	0.347	-1.247	0.212	0.649	0.319	1.255	0.538	0.654	0.823	0.411	1.713	0.437	6.057
	Age at birth	-0.683	0.178	-3.838	0	0.505	0.352	0.71	-0.672	0.16	-4.211	0	0.511	0.369	0.691	-0.536	0.314	-1.706	0.088	0.585	0.308	1.074
	Year of mother's birth	-0.312	0.194	-1.607	0.108	0.732	0.491	1.057	0.208	0.148	1.405	0.16	1.231	0.925	1.655	0.481	0.297	1.62	0.105	1.617	0.93	3.019
	EPDS	-0.163	0.208	-0.782	0.434	0.85	0.567	1.289	-0.482	0.181	-2.658	0.008	0.618	0.427	0.872	0.035	0.341	0.104	0.918	1.036	0.483	1.947
	Social pressure*EPDS	0.002	0.391	0.005	0.996	1.002	0.463	2.169	-0.094	0.406	-0.232	0.817	0.91	0.395	1.972	-1.021	0.762	-1.34	0.18	0.36	0.067	1.471
Support from father - medium vs high (ref)	(Intercept)	2.115	0.229	9.217	0	8.288	5.424	13.391	-0.588	0.168	-3.504	0	0.556	0.397	0.768	-1.244	0.326	-3.819	0	0.288	0.144	0.526
	Support	-0.846	0.398	-2.124	0.034	0.429	0.198	0.954	-0.05	0.318	-0.158	0.874	0.951	0.505	1.763	-0.623	0.774	-0.805	0.421	0.536	0.093	2.192
	Age at birth	-0.746	0.182	-4.096	0	0.474	0.327	0.67	-0.646	0.157	-4.106	0	0.524	0.381	0.707	-0.704	0.303	-2.322	0.02	0.494	0.262	0.873
	Year of mother's birth	-0.31	0.194	-1.596	0.11	0.734	0.493	1.059	0.204	0.148	1.378	0.168	1.226	0.921	1.648	0.437	0.311	1.406	0.16	1.547	0.864	2.965
	EPDS	-0.224	0.207	-1.081	0.28	0.799	0.533	1.206	-0.419	0.173	-2.416	0.016	0.658	0.463	0.916	-0.203	0.311	-0.654	0.513	0.816	0.409	1.421
	Support*EPDS	0.284	0.375	0.758	0.448	1.329	0.648	2.862	-0.054	0.366	-0.147	0.883	0.948	0.439	1.886	-1.267	1.064	-1.191	0.234	0.282	0.026	1.89
Support from father - low vs high (ref)	(Intercept)	1.899	0.2	9.487	0	6.679	4.6	10.116	-0.723	0.162	-4.464	0	0.485	0.35	0.662	-1.612	0.349	-4.614	0	0.199	0.094	0.375
	Support	-0.003	0.551	-0.006	0.995	0.997	0.364	3.293	0.221	0.483	0.457	0.648	1.247	0.469	3.187	1.057	0.762	1.387	0.165	2.877	0.6	12.83
	Age at birth	-0.684	0.174	-3.938	0	0.505	0.355	0.703	-0.61	0.159	-3.843	0	0.543	0.394	0.735	-0.649	0.292	-2.223	0.026	0.523	0.286	0.908
	Year of mother's birth	-0.31	0.193	-1.604	0.109	0.733	0.493	1.057	0.2	0.146	1.363	0.173	1.221	0.92	1.636	0.51	0.293	1.741	0.082	1.666	0.961	3.072
	EPDS	-0.153	0.192	-0.798	0.425	0.858	0.591	1.261	-0.649	0.19	-3.412	0.001	0.523	0.352	0.745	-0.656	0.442	-1.486	0.137	0.519	0.199	1.12
	Support*EPDS	-0.024	0.454	-0.052	0.959	0.977	0.396	2.41	0.829	0.418	1.982	0.047	2.29	1.021	5.355	0.373	0.693	0.538	0.591	1.452	0.344	5.644
Support from family - medium vs high (ref)	(Intercept)	1.826	0.211	8.666	0	6.208	4.193	9.612	-0.646	0.172	-3.751	0	0.524	0.371	0.73	-1.189	0.323	-3.687	0	0.304	0.154	0.552
	Support	0.335	0.41	0.817	0.414	1.397	0.646	3.266	0.1	0.314	0.319	0.75	1.105	0.593	2.04	-0.642	0.706	-0.91	0.363	0.526	0.11	1.916
	Age at birth	-0.689	0.174	-3.96	0	0.502	0.353	0.7	-0.646	0.157	-4.112	0	0.524	0.381	0.706	-0.615	0.292	-2.103	0.035	0.541	0.295	0.941
	Year of mother's birth	-0.312	0.193	-1.613	0.107	0.732	0.493	1.056	0.184	0.148	1.238	0.216	1.202	0.902	1.617	0.399	0.298	1.341	0.18	1.491	0.849	2.766
	EPDS	-0.182	0.19	-0.957	0.338	0.834	0.577	1.218	-0.579	0.186	-3.106	0.002	0.56	0.381	0.796	-0.321	0.319	-1.006	0.314	0.725	0.357	1.272
	Support*EPDS	0.19	0.427	0.445	0.656	1.209	0.523	2.89	0.515	0.329	1.569	0.117	1.674	0.877	3.214	-0.054	1.044	-0.051	0.959	0.948	0.104	7.338
Support from family - low vs high (ref)	(Intercept)	1.866	0.217	8.604	0	6.459	4.313	10.125	-0.635	0.171	-3.716	0	0.53	0.376	0.736	-1.238	0.348	-3.553	0	0.29	0.138	0.551
	Support	0.127	0.399	0.319	0.75	1.135	0.536	2.597	0.098	0.315	0.311	0.756	1.103	0.591	2.042	-0.482	0.609	-0.792	0.429	0.618	0.174	1.961
	Age at birth	-0.686	0.174	-3.95	0	0.504	0.354	0.701	-0.648	0.156	-4.16	0	0.523	0.381	0.703	-0.741	0.298	-2.482	0.013	0.477	0.256	0.836
	Year of mother's birth	-0.309	0.193	-1.605	0.108	0.734	0.495	1.057	0.205	0.147	1.394	0.163	1.228	0.924	1.648	0.403	0.29	1.391	0.164	1.497	0.869	2.743
	EPDS	-0.155	0.21	-0.739	0.46	0.856	0.569	1.303	-0.463	0.178	-2.609	0.009	0.629	0.437	0.88	-0.543	0.422	-1.285	0.199	0.581	0.232	1.207
	Support*EPDS	-0.049	0.374	-0.13	0.897	0.953	0.456	2.002	0.111	0.345	0.321	0.748	1.117	0.558	2.181	0.574	0.627	0.915	0.36	1.775	0.488	6.149
Support from friends - medium vs high (ref)	(Intercept)	1.785	0.226	7.889	0	5.958	3.909	9.526	-0.464	0.182	-2.548	0.011	0.629	0.437	0.894	-0.954	0.327	-2.915	0.004	0.385	0.194	0.709
	Support	0.337	0.357	0.943	0.346	1.4	0.705	2.879	-0.357	0.293	-1.22	0.223	0.7	0.391	1.238	-1.418	0.717	-1.977	0.048	0.242	0.048	0.878
	Age at birth	-0.712	0.176	-4.039	0	0.491	0.343	0.687	-0.638	0.156	-4.093	0	0.528	0.385	0.71	-0.669	0.292	-2.293	0.022	0.512	0.279	0.887
	Year of mother's birth	-0.318	0.192	-1.651	0.099	0.728	0.491	1.048	0.194	0.148	1.308	0.191	1.214	0.911	1.633	0.27	0.307	0.878	0.38	1.31	0.727	2.462
	EPDS	-0.246	0.198	-1.244	0.214	0.782	0.531	1.161	-0.462	0.196	-2.356	0.018	0.63	0.421	0.913	-0.35	0.35	-0.998	0.318	0.705	0.315	1.285
	Support*EPDS	0.309	0.374	0.826	0.409	1.362	0.657	2.888	0.097	0.304	0.32	0.749	1.102	0.601	1.996	0.454	0.807	0.562	0.574	1.574	0.295	7.963
Support from friends - low vs high (ref)	(Intercept)	2.018	0.225	8.958	0	7.522	4.954	12.027	-0.655	0.164	-3.997	0	0.519	0.373	0.712	-1.385	0.316	-4.388	0	0.25	0.128	0.447
	Support	-0.503	0.399	-1.262	0.207	0.605	0.281	1.363	0.261	0.365	0.716	0.474	1.299	0.63	2.652	0.123	0.723	0.17	0.865	1.131	0.237	4.348
	Age at birth	-0.698	0.175	-3.982	0	0.497	0.348	0.695	-0.638	0.156	-4.092	0	0.528	0.385	0.71	-0.646	0.293	-2.207	0.027	0.524	0.285	0.91
	Year of mother's birth	-0.319	0.193	-1.653	0.098	0.727	0.489	1.047	0.207	0.147	1.406	0.16	1.23	0.926	1.65	0.435	0.29	1.502	0.133	1.546	0.898	2.832
	EPDS	-0.168	0.218	-0.773	0.439	0.845	0.552	1.305	-0.45	0.179	-2.521	0.012	0.637	0.442	0.894	-0.418	0.37	-1.132	0.258	0.658	0.295	1.267
	Support*EPDS	0.181	0.37	0.491	0.623	1.199	0.583	2.51	-0.024	0.365	-0.067	0.946	0.976	0.465	1.971	0.245	0.725	0.337	0.736	1.277	0.226	4.865
Support from mother - medium vs high (ref)	(Intercept)	1.802	0.201	8.959	0	6.062	4.169	9.206	-0.583	0.159	-3.67	0	0.558	0.406	0.758	-1.248	0.307	-4.071	0	0.287	0.15	0.506
	Support	0.614	0.524	1.171	0.241	1.848	0.719	5.901	-0.101	0.362	-0.278	0.781	0.904	0.438	1.821	-0.669	0.844	-0.792	0.428	0.512	0.065	2.269
	Age at birth	-0.669	0.173	-3.855	0	0.512	0.36	0.713	-0.649	0.156	-4.162	0	0.523	0.381	0.703	-0.66	0.29	-2.275	0.023	0.517	0.282	0.892
	Year of mother's birth	-0.317	0.193	-1.643	0.1	0.729	0.491	1.049	0.203	0.147	1.386	0.166	1.225	0.923	1.643	0.404	0.294	1.374	0.169	1.498	0.864	2.772
	EPDS	-0.162	0.182	-0.892	0.372	0.85	0.597	1.223	-0.431	0.176	-2.455	0.014	0.65	0.455	0.908	-0.352	0.347	-1.013	0.311	0.703	0.332	1.311
	Support*EPDS	-0.004	0.519	-0.007	0.994	0.996	0.36	2.922	0.011	0.351	0.031	0.975	1.011	0.486	1.975	0.046	0.945	0.049	0.961	1.047	0.074	4.705
Support from mother - low vs high (ref)	(Intercept)	1.791	0.22	8.139	0	5.993	3.978	9.46	-0.586	0.18	-3.255	0.001	0.556	0.388	0.787	-1.41	0.356	-3.958	0	0.244	0.113	0.467
	Support	0.327	0.382	0.856	0.392	1.387	0.672	3.053	-0.099	0.3	-0.331	0.741	0.906	0.5	1.626	0.068	0.583	0.116	0.908	1.07	0.325	3.306
	Age at birth	-0.679	0.174	-3.901	0	0.507	0.356	0.706	-0.649	0.157	-4.142	0	0.522	0.38	0.703	-0.676	0.291	-2.325	0.02	0.508	0.278	0.88
	Year of mother's birth	-0.304	0.193	-1.57	0.116	0.738	0.497	1.064	0.197	0.148	1.333	0.182	1.218	0.915	1.637	0.386	0.297	1.297	0.195	1.471	0.838	2.727
	EPDS	-0.186	0.21	-0.886	0.375	0.83	0.551	1.262	-0.557	0.193	-2.883	0.004	0.573	0.384	0.824	-0.529	0.411	-1.286	0.199	0.589	0.235	1.179
	Support*EPDS	0.015	0.364	0.042	0.966	1.015	0.499	2.1	0.384	0.312	1.228	0.219	1.468	0.792	2.714	0.581	0.703	0.827	0.408	1.788	0.442	7.466
Support from mother - none vs high (ref)	(Intercept)	2.023	0.204	9.91	0	7.564	5.176	11.568	-0.59	0.15	-3.929	0	0.555	0.411	0.741	-1.313	0.296	-4.431	0	0.269	0.143	0.464
	Support	-0.956	0.441	-2.166	0.03	0.384	0.165	0.941	-0.153	0.506	-0.302	0.762	0.858	0.302	2.254	-1.622	2.422	-0.67	0.503	0.197	0	4.046
	Age at birth	-0.622	0.179	-3.483	0	0.537	0.374	0.755	-0.65	0.156	-4.16	0	0.522	0.38	0.703	-0.658	0.288	-2.284	0.022	0.518	0.285	0.891
	Year of mother's birth	-0.293	0.192	-1.523	0.128	0.746	0.504	1.074	0.199	0.149	1.335	0.182	1.22	0.915	1.643	0.418	0.295	1.42	0.156	1.519	0.874	2.808
	EPDS	-0.186	0.186	-0.999	0.318	0.83	0.58	1.208	-0.451	0.159	-2.844	0.004	0.637	0.461	0.861	-0.359	0.326	-1.102	0.271	0.698	0.34	1.235
	Support*EPDS	0.233	0.481	0.484	0.629	1.262	0.463	3.198	0.352	0.616	0.571	0.568	1.422	0.397	4.88	1.917	2.816	0.681	0.496	6.8	0.089	48115.1
Number of poorest category ratings	(Intercept)	1.827	0.187	9.786	0	6.214	4.386	9.147	-0.636	0.148	-4.3	0	0.53	0.394	0.704	-1.386	0.302	-4.598	0	0.25	0.131	0.434
	No. poorest ratings	-0.067	0.183	-0.365	0.715	0.935	0.657	1.355	-0.425	0.158	-2.684	0.007	0.654	0.473	0.884	-0.334	0.344	-0.97	0.332	0.716	0.346	1.354
	Age at birth	-0.644	0.168	-3.838	0	0.525	0.374	0.724	-0.681	0.157	-4.341	0	0.506	0.368	0.681	-0.884	0.303	-2.921	0.003	0.413	0.219	0.726
	Year of mother's birth	-0.271	0.182	-1.488	0.137	0.763	0.526	1.078	0.172	0.144	1.189	0.235	1.187	0.898	1.584	0.33	0.28	1.18	0.238	1.391	0.818	2.479
	EPDS	-0.458	0.178	-2.577	0.01	0.632	0.444	0.894	-0.115	0.148	-0.781	0.435	0.891	0.665	1.189	-0.306	0.306	-0.998	0.318	0.737	0.395	1.327
	No. poorest ratings*EPDS	0.143	0.161	0.89	0.374	1.154	0.851	1.599	0.124	0.144	0.863	0.388	1.132	0.853	1.504	0.044	0.313	0.14	0.889	1.045	0.534	1.875

## Sheet: Table 5
Breaking down the father support and PND interaction									Breaking down the emotional experience of birth and PND interaction
Model	Variables	Estimate	Std. Error	z value	p	OR	Lower 95% CI	Upper 95% CI	Model	Variables	Estimate	Std. Error	z value	p	OR	Lower 95% CI	Upper 95% CI
Without interaction - father support low vs high (ref)	(Intercept)	-0.686	0.157	-4.378	0	0.503	0.367	0.681	Without interaction - emotional experience of birth mixed vs positive (ref)	(Intercept)	-0.528	0.163	-3.238	0.001	0.59	0.426	0.808
	Support from father	0.62	0.435	1.424	0.154	1.858	0.79	4.397		Emotional experience	-0.332	0.362	-0.918	0.359	0.718	0.347	1.442
	Age at birth	-0.615	0.157	-3.92	0	0.54	0.393	0.729		Age at birth	-0.651	0.156	-4.175	0	0.522	0.38	0.702
	Year of mother's birth	0.203	0.147	1.382	0.167	1.225	0.922	1.644		Year of mother's birth	0.192	0.147	1.302	0.193	1.212	0.911	1.627
	EPDS at birth 2	-0.492	0.163	-3.021	0.003	0.612	0.438	0.832		EPDS at birth 2	-0.392	0.159	-2.462	0.014	0.676	0.49	0.916
With interaction - father support low vs high (ref)	(Intercept)	-0.723	0.162	-4.464	0	0.485	0.35	0.662	With interaction - emotional experience of birth mixed vs positive (ref)	(Intercept)	-0.593	0.171	-3.471	0.001	0.553	0.392	0.767
	Support from father	0.221	0.483	0.457	0.648	1.247	0.469	3.187		Emotional experience	-0.709	0.42	-1.687	0.092	0.492	0.205	1.083
	Age at birth	-0.61	0.159	-3.843	0	0.543	0.394	0.735		Age at birth	-0.684	0.162	-4.219	0	0.505	0.363	0.686
	Year of mother's birth	0.2	0.146	1.363	0.173	1.221	0.92	1.636		Year of mother's birth	0.251	0.152	1.648	0.099	1.285	0.958	1.744
	EPDS at birth 2	-0.649	0.19	-3.412	0.001	0.523	0.352	0.745		EPDS at birth 2	-0.655	0.197	-3.333	0.001	0.519	0.345	0.75
	Support*EPDS	0.829	0.418	1.982	0.047	2.29	1.021	5.355		Emotional experience*EPDS	1.081	0.389	2.777	0.005	2.948	1.396	6.498
Women with low support from father	(Intercept)	-0.401	0.479	-0.837	0.403	0.67	0.246	1.679	Women with mixed emotions at birth	(Intercept)	-1.407	0.433	-3.246	0.001	0.245	0.094	0.53
	Age at birth	-0.311	0.395	-0.788	0.431	0.733	0.319	1.563		Age at birth	-0.889	0.38	-2.342	0.019	0.411	0.18	0.821
	Year of mother's birth	-0.555	0.41	-1.354	0.176	0.574	0.236	1.232		Year of mother's birth	0.002	0.337	0.007	0.995	1.002	0.515	1.974
	EPDS at birth 2	0.39	0.393	0.992	0.321	1.477	0.695	3.359		EPDS at birth 2	0.433	0.341	1.271	0.204	1.542	0.8	3.122
Women with high support from father	(Intercept)	-0.736	0.164	-4.481	0	0.479	0.343	0.656	Women with positive emotions at birth	(Intercept)	-0.593	0.171	-3.474	0.001	0.552	0.391	0.766
	Age at birth	-0.685	0.178	-3.85	0	0.504	0.351	0.706		Age at birth	-0.637	0.18	-3.538	0	0.529	0.366	0.743
	Year of mother's birth	0.337	0.164	2.051	0.04	1.401	1.022	1.953		Year of mother's birth	0.314	0.172	1.827	0.068	1.368	0.985	1.935
	EPDS at birth 2	-0.688	0.194	-3.545	0	0.503	0.335	0.721		EPDS at birth 2	-0.667	0.199	-3.351	0.001	0.513	0.339	0.744

## Sheet: Table 6
Progression from parity 2
Model	Variable	Estimate	Std. Error	z value	p	OR	Lower 95% CI	Upper 95% CI	Partially standardised estimate	Effect size	Lower 95% CI effect size	Upper 95% CI effect size
Intercept Only	Intercept	-0.535	0.133	-4.01	0	0.586	0.449	0.759	-0.535	0.586	0.449	0.759
PND Only	Intercept	-0.339	0.16	-2.118	0.034	0.713	0.519	0.973	-0.339	0.713	0.519	0.973
	PND bouts x1	-0.256	0.35	-0.732	0.464	0.774	0.383	1.522	-0.256	0.774	0.383	1.522
	PND bouts x2	-1.237	0.476	-2.598	0.009	0.29	0.104	0.694	-1.237	0.29	0.104	0.694
Base	Intercept	-44.341	38.002	-1.167	0.243	0	0	4.91911e+12	-44.341	0	0	4.91911e+12
	PND bouts x1	-0.357	0.37	-0.965	0.335	0.7	0.333	1.43	-0.357	0.7	0.333	1.43
	PND bouts x2	-1.428	0.506	-2.822	0.005	0.24	0.081	0.608	-1.428	0.24	0.081	0.608
	Age at birth	-0.134	0.032	-4.167	0	0.875	0.819	0.93	-0.659959	0.516872	0.379516	0.703942
	Year of mothers birth	0.025	0.02	1.264	0.206	1.025	0.987	1.066	0.18665	1.20521	0.899409	1.61497
	SES - low	-0.232	0.524	-0.444	0.657	0.793	0.273	2.174	-0.232	0.793	0.273	2.174
	SES - medium	-0.266	0.355	-0.749	0.454	0.767	0.377	1.523	-0.266	0.767	0.377	1.523
Full	Intercept	-33.948	42.145	-0.805	0.421	0	0	6.02619e+20	-33.948	0	0	6.02619e+20
	PND bouts x1	-0.241	0.444	-0.544	0.586	0.786	0.324	1.863	-0.241	0.786	0.324	1.863
	PND bouts x2	-1.361	0.589	-2.311	0.021	0.256	0.075	0.771	-1.361	0.256	0.075	0.771
	Age at birth	-0.154	0.037	-4.148	0	0.858	0.795	0.92	-0.75846	0.468387	0.32771	0.669453
	Year of mothers birth	0.02	0.022	0.934	0.351	1.02	0.979	1.065	0.14932	1.16104	0.841462	1.602
	SES - low	-0.188	0.566	-0.333	0.739	0.828	0.263	2.474	-0.188	0.828	0.263	2.474
	SES - medium	-0.269	0.377	-0.714	0.475	0.764	0.36	1.588	-0.269	0.764	0.36	1.588
	Depressive tendency	-0.043	0.03	-1.443	0.149	0.958	0.901	1.014	-0.291307	0.747286	0.50175	1.11298
	Infant weight	0.025	0.384	0.064	0.949	1.025	0.477	2.165	0.025	1.025	0.477	2.165
	Infant health	-0.234	0.542	-0.432	0.666	0.791	0.262	2.249	-0.234	0.791	0.262	2.249
	Breastfeeding	-0.678	0.52	-1.302	0.193	0.508	0.175	1.373	-0.678	0.508	0.175	1.373
	Birth complications - minor	-0.779	0.371	-2.098	0.036	0.459	0.217	0.936	-0.779	0.459	0.217	0.936
	Birth complications - major	-1.54	0.863	-1.784	0.074	0.214	0.029	0.98	-1.54	0.214	0.029	0.98
	Emotional experience of birth - negative	0.776	0.858	0.905	0.365	2.174	0.393	12.272	0.776	2.174	0.393	12.272
	Emotional experience of birth - mixed	-0.049	0.419	-0.116	0.908	0.953	0.414	2.164	-0.049	0.953	0.414	2.164
	Support from father - low	0.283	0.53	0.534	0.593	1.327	0.469	3.788	0.283	1.327	0.469	3.788
	Support from father - medium	-0.186	0.377	-0.495	0.621	0.83	0.392	1.724	-0.186	0.83	0.392	1.724
	Support from family - low	0.322	0.608	0.529	0.597	1.38	0.417	4.581	0.322	1.38	0.417	4.581
	Support from family - medium	0.315	0.479	0.657	0.511	1.37	0.538	3.553	0.315	1.37	0.538	3.553
	Support from friends - low	0.079	0.521	0.152	0.879	1.082	0.387	3.024	0.079	1.082	0.387	3.024
	Support from friends - medium	-0.468	0.396	-1.182	0.237	0.626	0.286	1.356	-0.468	0.626	0.286	1.356
	Support from mother - none	-0.289	0.625	-0.462	0.644	0.749	0.211	2.504	-0.289	0.749	0.211	2.504
	Support from mother - low	-0.417	0.516	-0.808	0.419	0.659	0.238	1.815	-0.417	0.659	0.238	1.815
	Support from mother - medium	-0.38	0.496	-0.766	0.444	0.684	0.254	1.795	-0.38	0.684	0.254	1.795
	Social pressure to be a good mother	-0.416	0.343	-1.212	0.226	0.66	0.333	1.286	-0.416	0.66	0.333	1.286
Selected	Intercept	-51.076	39.034	-1.308	0.191	0	0	3.67E+10	-51.076	0	0	3.67E+10
	PND bouts x1	-0.235	0.382	-0.614	0.539	0.791	0.368	1.661	-0.235	0.791	0.368	1.661
	PND bouts x2	-1.444	0.514	-2.811	0.005	0.236	0.079	0.608	-1.444	0.236	0.079	0.608
	Age at birth	-0.139	0.034	-4.124	0	0.87	0.812	0.928	-0.684584	0.5043	0.363204	0.700208
	Year of mothers birth	0.028	0.02	1.413	0.158	1.029	0.99	1.071	0.209048	1.2325	0.919781	1.65155
	SES - low	-0.221	0.535	-0.413	0.679	0.801	0.27	2.253	-0.221	0.801	0.27	2.253
	SES - medium	-0.357	0.363	-0.984	0.325	0.7	0.338	1.412	-0.357	0.7	0.338	1.412
	Birth complications - minor	-0.8	0.342	-2.34	0.019	0.449	0.226	0.866	-0.8	0.449	0.226	0.866
	Birth complications - major	-1.644	0.8	-2.055	0.04	0.193	0.029	0.77	-1.644	0.193	0.029	0.77

## Sheet: Table 7
Progression from parity 2 PND birth 1													Progression from parity 3 PND birth 1													Progression from parity 3 PND birth 2
Model	Variable	Estimate	Std. Error	z value	p	OR	Lower 95% CI	Upper 95% CI	Partially standardised estimate	Effect size	Lower 95% CI effect size	Upper 95% CI effect size	Model	Variable	Estimate	Std. Error	z value	p	OR	Lower 95% CI	Upper 95% CI	Partially standardised estimate	Effect size	Lower 95% CI effect size	Upper 95% CI effect size	Model	Variable	Estimate	Std. Error	z value	p	OR	Lower 95% CI	Upper 95% CI	Partially standardised estimate	Effect size	Lower 95% CI effect size	Upper 95% CI effect size
Intercept Only	Intercept	-0.535	0.133	-4.01	0	0.586	0.449	0.759	-0.535	0.586	0.449	0.759	Intercept Only	Intercept	-0.535	0.133	-4.01	0	0.586	0.449	0.759	-0.535	0.586	0.449	0.759	Intercept Only	Intercept	-0.535	0.133	-4.01	0	0.586	0.449	0.759	-0.535	0.586	0.449	0.759
PND Only	Intercept	0.062	0.24	0.257	0.797	1.064	0.665	1.708	0.062	1.064	0.665	1.708	PND Only	Intercept	-1.202	0.413	-2.913	0.004	0.301	0.129	0.66	-1.202	0.301	0.129	0.66	PND Only	Intercept	-1.068	0.37	-2.885	0.004	0.344	0.161	0.696	-1.068	0.344	0.161	0.696
	EPDS at 1st birth	-0.073	0.026	-2.879	0.004	0.929	0.882	0.975	-0.426134	0.653029	0.484998	0.879275		EPDS at 1st birth	-0.001	0.046	-0.021	0.983	0.999	0.906	1.091	-0.0055426	0.994473	0.603347	1.63915		EPDS at 2nd birth	-0.022	0.044	-0.509	0.611	0.978	0.89	1.061	-0.135563	0.873224	0.513261	1.48564
Base	Intercept	-47.155	38.263	-1.232	0.218	0	0	4.5884e+11	-47.155	0	0	4.5884e+11	Base	Intercept	-87.405	71.298	-1.226	0.22	0	0	2.72684e+20	-87.405	0	0	2.72684e+20	Base	Intercept	-85.415	71.284	-1.198	0.231	0	0	2.00358e+21	-85.415	0	0	2.00358e+21
	EPDS at 1st birth	-0.081	0.027	-3.041	0.002	0.922	0.873	0.97	-0.472834	0.623234	0.457604	0.848814		EPDS at 1st birth	-0.005	0.05	-0.107	0.915	0.995	0.898	1.097	-0.027713	0.972667	0.565024	1.67441		EPDS at 2nd birth	-0.022	0.049	-0.446	0.656	0.979	0.881	1.07	-0.135563	0.873224	0.483184	1.57812
	Age at birth	-0.132	0.032	-4.107	0	0.876	0.821	0.931	-0.650109	0.521989	0.383272	0.710911		Age at birth	-0.176	0.07	-2.5	0.012	0.839	0.723	0.956	-0.791052	0.453368	0.244702	0.839968		Age at birth	-0.175	0.07	-2.502	0.012	0.839	0.724	0.956	-0.786557	0.45541	0.245805	0.843752
	Year of mothers birth	0.026	0.02	1.338	0.181	1.027	0.988	1.068	0.194116	1.21424	0.906149	1.62707		Year of mothers birth	0.047	0.037	1.284	0.199	1.048	0.978	1.132	0.371453	1.44984	0.817347	2.57178		Year of mothers birth	0.046	0.037	1.257	0.209	1.047	0.977	1.13	0.36355	1.43843	0.810913	2.55153
	SES - low	-0.339	0.52	-0.653	0.514	0.712	0.246	1.927	-0.339	0.712	0.246	1.927		SES - low	-1.594	1.2	-1.329	0.184	0.203	0.009	1.56	-1.594	0.203	0.009	1.56		SES - low	-1.609	1.211	-1.329	0.184	0.2	0.009	1.57	-1.609	0.2	0.009	1.57
	SES - medium	-0.25	0.355	-0.704	0.482	0.779	0.382	1.548	-0.25	0.779	0.382	1.548		SES - medium	-0.368	0.728	-0.506	0.613	0.692	0.145	2.67	-0.368	0.692	0.145	2.67		SES - medium	-0.327	0.712	-0.46	0.646	0.721	0.158	2.722	-0.327	0.721	0.158	2.722
Full	Intercept	-34.997	43.311	-0.808	0.419	0	0	2.22142e+21	-34.997	0	0	2.22142e+21	Full	Intercept	-22.438	110.386	-0.203	0.839	0	0	4.03924e+85	-22.438	0	0	4.03924e+85	Full	Intercept	-22.438	110.386	-0.203	0.839	0	0	4.03924e+85	-22.438	0	0	4.03924e+85
	EPDS at 1st birth	-0.098	0.041	-2.409	0.016	0.907	0.835	0.98	-0.57207	0.564356	0.353042	0.902152		EPDS at 1st birth	-0.036	0.094	-0.382	0.703	0.965	0.797	1.163	-0.199534	0.819113	0.295023	2.27421		EPDS at 2nd birth	0.028	0.101	0.279	0.78	1.029	0.837	1.264	0.172535	1.18831	1.18831	1.18831
	EPDS at 2nd birth	-0.004	0.039	-0.107	0.915	0.996	0.922	1.075	-0.0255467	0.974777	0.598251	1.58828		EPDS at 2nd birth	0.028	0.101	0.279	0.78	1.029	0.837	1.264	0.172535	1.18831	0.350888	4.02432		EPDS at 1st birth	-0.036	0.094	-0.382	0.703	0.965	0.797	1.163	-0.199534	0.819113	0.819113	0.819113
	Age at birth	-0.152	0.037	-4.078	0	0.859	0.795	0.922	-0.74861	0.473023	0.330954	0.67608		EPDS at 3rd birth	0.083	0.151	0.552	0.581	1.087	0.797	1.46	0.454223	1.57495	0.311786	7.95565		EPDS at 3rd birth	0.083	0.151	0.552	0.581	1.087	0.797	1.46	0.454223	1.57495	1.57495	1.57495
	Year of mothers birth	0.021	0.022	0.944	0.345	1.021	0.978	1.068	0.156786	1.16975	0.847768	1.64473		Age at birth	-0.311	0.126	-2.468	0.014	0.733	0.549	0.912	-1.39782	0.247134	0.0814461	0.749885		Age at birth	-0.311	0.126	-2.468	0.014	0.733	0.549	0.912	-1.39782	0.247134	0.247134	0.247134
	SES - low	-0.265	0.563	-0.47	0.638	0.767	0.245	2.282	-0.265	0.767	0.245	2.282		Year of mothers birth	0.017	0.056	0.308	0.758	1.017	0.91	1.141	0.134355	1.1438	0.91	1.141		Year of mothers birth	0.017	0.056	0.308	0.758	1.017	0.91	1.141	0.134355	1.1438	0.91	1.141
	SES - medium	-0.247	0.381	-0.647	0.518	0.781	0.365	1.638	-0.247	0.781	0.365	1.638		SES - low	-2.447	1.587	-1.542	0.123	0.087	0.002	1.552	-2.447	0.087	0.002	1.552		SES - low	-2.447	1.587	-1.542	0.123	0.087	0.002	1.552	-2.447	0.087	0.002	1.552
	Depressive tendency	-0.029	0.03	-0.95	0.342	0.972	0.913	1.03	-0.196463	0.821632	0.551668	1.2237		SES - medium	-1.601	1.029	-1.555	0.12	0.202	0.019	1.244	-1.601	0.202	0.019	1.244		SES - medium	-1.601	1.029	-1.555	0.12	0.202	0.019	1.244	-1.601	0.202	0.019	1.244
	Infant weight	0.016	0.386	0.042	0.967	1.016	0.471	2.156	0.016	1.016	0.471	2.156		Depressive tendency	-0.174	0.125	-1.392	0.164	0.84	0.638	1.053	-0.941856	0.389904	0.103516	1.46862		Depressive tendency	-0.174	0.125	-1.392	0.164	0.84	0.638	1.053	-0.941856	0.389904	0.389904	0.389904
	Infant health	-0.204	0.548	-0.373	0.709	0.815	0.267	2.339	-0.204	0.815	0.267	2.339		Infant weight	-2.351	1.301	-1.808	0.071	0.095	0.005	0.95	-2.351	0.095	0.005	0.95		Infant weight	-2.351	1.301	-1.808	0.071	0.095	0.005	0.95	-2.351	0.095	0.005	0.95
	Breastfeeding	-0.741	0.518	-1.43	0.153	0.477	0.165	1.281	-0.741	0.477	0.165	1.281		Infant health	-0.03	2.093	-0.014	0.988	0.97	0.009	51.559	-0.03	0.97	0.009	51.559		Infant health	-0.03	2.093	-0.014	0.988	0.97	0.009	51.559	-0.03	0.97	0.009	51.559
	Birth complications - minor	-0.788	0.378	-2.085	0.037	0.455	0.213	0.94	-0.788	0.455	0.213	0.94		Breastfeeding	-1.443	1.515	-0.952	0.341	0.236	0.007	3.88	-1.443	0.236	0.007	3.88		Breastfeeding	-1.443	1.515	-0.952	0.341	0.236	0.007	3.88	-1.443	0.236	0.007	3.88
	Birth complications - major	-1.674	0.885	-1.891	0.059	0.188	0.024	0.89	-1.674	0.188	0.024	0.89		Birth complications - minor	0.771	1.146	0.673	0.501	2.162	0.187	21.326	0.771	2.162	0.187	21.326		Birth complications - minor	0.771	1.146	0.673	0.501	2.162	0.187	21.326	0.771	2.162	0.187	21.326
	Emotional experience of birth - negative	0.67	0.844	0.794	0.427	1.954	0.361	10.664	0.67	1.954	0.361	10.664		Birth complications - major	-13.884	2617.51	-0.005	0.996	0	NA	1.61489e+72	-13.884	0	NA	1.61489e+72		Birth complications - major	-13.884	2617.51	-0.005	0.996	0	NA	1.61489e+72	-13.884	0	NA	1.61489e+72
	Emotional experience of birth - mixed	-0.081	0.426	-0.19	0.849	0.922	0.395	2.118	-0.081	0.922	0.395	2.118		Emotional experience of birth - negative	-16.155	2617.51	-0.006	0.995	0	NA	7.03123e+66	-16.155	0	NA	7.03123e+66		Emotional experience of birth - negative	-16.155	2617.51	-0.006	0.995	0	NA	7.03123e+66	-16.155	0	NA	7.03123e+66
	Support from father - low	0.395	0.549	0.719	0.472	1.484	0.506	4.416	0.395	1.484	0.506	4.416		Emotional experience of birth - mixed	0.618	1.96	0.315	0.753	1.855	0.035	74.279	0.618	1.855	0.035	74.279		Emotional experience of birth - mixed	0.618	1.96	0.315	0.753	1.855	0.035	74.279	0.618	1.855	0.035	74.279
	Support from father - medium	-0.189	0.38	-0.496	0.62	0.828	0.387	1.73	-0.189	0.828	0.387	1.73		Support from father - low	1.749	1.17	1.495	0.135	5.749	0.616	68.751	1.749	5.749	0.616	68.751		Support from father - low	1.749	1.17	1.495	0.135	5.749	0.616	68.751	1.749	5.749	0.616	68.751
	Support from family - low	0.425	0.612	0.693	0.488	1.529	0.46	5.133	0.425	1.529	0.46	5.133		Support from father - medium	0.622	1.162	0.535	0.592	1.862	0.187	20.712	0.622	1.862	0.187	20.712		Support from father - medium	0.622	1.162	0.535	0.592	1.862	0.187	20.712	0.622	1.862	0.187	20.712
	Support from family - medium	0.361	0.477	0.757	0.449	1.435	0.567	3.72	0.361	1.435	0.567	3.72		Support from family - low	-3.081	1.525	-2.02	0.043	0.046	0.001	0.691	-3.081	0.046	0.001	0.691		Support from family - low	-3.081	1.525	-2.02	0.043	0.046	0.001	0.691	-3.081	0.046	0.001	0.691
	Support from friends - low	0.132	0.52	0.255	0.799	1.142	0.41	3.177	0.132	1.142	0.41	3.177		Support from family - medium	-1.499	1.272	-1.179	0.238	0.223	0.014	2.408	-1.499	0.223	0.014	2.408		Support from family - medium	-1.499	1.272	-1.179	0.238	0.223	0.014	2.408	-1.499	0.223	0.014	2.408
	Support from friends - medium	-0.51	0.4	-1.277	0.202	0.6	0.272	1.309	-0.51	0.6	0.272	1.309		Support from friends - low	0.263	1.258	0.209	0.835	1.301	0.102	16.712	0.263	1.301	0.102	16.712		Support from friends - low	0.263	1.258	0.209	0.835	1.301	0.102	16.712	0.263	1.301	0.102	16.712
	Support from mother - none	-0.293	0.621	-0.472	0.637	0.746	0.212	2.473	-0.293	0.746	0.212	2.473		Support from friends - medium	-2.527	1.314	-1.924	0.054	0.08	0.004	0.795	-2.527	0.08	0.004	0.795		Support from friends - medium	-2.527	1.314	-1.924	0.054	0.08	0.004	0.795	-2.527	0.08	0.004	0.795
	Support from mother - low	-0.422	0.52	-0.811	0.418	0.656	0.234	1.82	-0.422	0.656	0.234	1.82		Support from mother - none	0.851	1.839	0.463	0.643	2.342	0.049	101.032	0.851	2.342	0.049	101.032		Support from mother - none	0.851	1.839	0.463	0.643	2.342	0.049	101.032	0.851	2.342	0.049	101.032
	Support from mother - medium	-0.385	0.493	-0.781	0.435	0.68	0.254	1.773	-0.385	0.68	0.254	1.773		Support from mother - low	1.66	1.312	1.265	0.206	5.262	0.47	93.902	1.66	5.262	0.47	93.902		Support from mother - low	1.66	1.312	1.265	0.206	5.262	0.47	93.902	1.66	5.262	0.47	93.902
	Social pressure to be a good mother	-0.521	0.354	-1.471	0.141	0.594	0.293	1.179	-0.521	0.594	0.293	1.179		Support from mother - medium	0.216	1.22	0.177	0.859	1.241	0.104	15.167	0.216	1.241	0.104	15.167		Support from mother - medium	0.216	1.22	0.177	0.859	1.241	0.104	15.167	0.216	1.241	0.104	15.167
Selected	Intercept	-39.16	40.802	-0.96	0.337	0	0	2.1988e+17	-39.16	0	0	2.1988e+17		Social pressure to be a good mother	-0.063	0.92	-0.068	0.946	0.939	0.141	5.697	-0.063	0.939	0.141	5.697		Social pressure to be a good mother	-0.063	0.92	-0.068	0.946	0.939	0.141	5.697	-0.063	0.939	0.141	5.697
	EPDS at 1st birth	-0.089	0.028	-3.203	0.001	0.915	0.865	0.964	-0.519533	0.594798	0.431757	0.819407	Selected	Intercept	-56.228	81.501	-0.69	0.49	0	0	3.96839e+43	-56.228	0	0	3.96839e+43	Selected	Intercept	-64.792	80.534	-0.805	0.421	0	0	7.68997e+38	-64.792	0	0	7.68997e+38
	Age at birth	-0.151	0.035	-4.254	0	0.86	0.8	0.92	-0.743685	0.475359	0.339071	0.666426		EPDS at 1st birth	-0.004	0.056	-0.076	0.939	0.996	0.889	1.112	-0.0221704	0.978074	0.532312	1.79712		EPDS at 2nd birth	-0.04	0.051	-0.793	0.428	0.961	0.862	1.056	-0.246479	0.781548	0.422136	1.44697
	Year of mothers birth	0.023	0.021	1.092	0.275	1.023	0.982	1.067	0.171718	1.18734	0.873207	1.61449		Age at birth	-0.25	0.084	-2.978	0.003	0.779	0.649	0.907	-1.12365	0.32509	0.155106	0.681363		Age at birth	-0.225	0.079	-2.86	0.004	0.798	0.673	0.922	-1.01129	0.36375	0.181367	0.729539
	SES - low	-0.335	0.532	-0.628	0.53	0.716	0.242	1.989	-0.335	0.716	0.242	1.989		Year of mothers birth	0.033	0.042	0.796	0.426	1.034	0.954	1.127	0.260807	1.29798	0.6772	2.48781		Year of mothers birth	0.037	0.041	0.895	0.371	1.038	0.959	1.13	0.29242	1.33967	0.709862	2.52825
	SES - medium	-0.344	0.372	-0.926	0.354	0.709	0.337	1.455	-0.344	0.709	0.337	1.455		SES - low	-2.431	1.344	-1.809	0.07	0.088	0.003	0.96	-2.431	0.088	0.003	0.96		SES - low	-2.075	1.278	-1.624	0.104	0.126	0.005	1.192	-2.075	0.126	0.005	1.192
	Birth complications - major	-1.669	0.802	-2.08	0.037	0.188	0.028	0.758	-1.669	0.188	0.028	0.758		SES - medium	-1.294	0.891	-1.452	0.147	0.274	0.041	1.4	-1.294	0.274	0.041	1.4		SES - medium	-1.04	0.829	-1.255	0.21	0.353	0.06	1.622	-1.04	0.353	0.06	1.622
	Birth complications - minor	-0.857	0.349	-2.457	0.014	0.424	0.21	0.828	-0.857	0.424	0.21	0.828		Support from friends - medium	-2.211	0.83	-2.663	0.008	0.11	0.017	0.48	-2.211	0.11	0.017	0.48		Support from friends - medium	-1.814	0.75	-2.417	0.016	0.163	0.031	0.631	-1.814	0.163	0.031	0.631
	Support from friends - medium	-0.522	0.311	-1.679	0.093	0.594	0.32	1.085	-0.522	0.594	0.32	1.085		Infant weight	-2.035	1.021	-1.993	0.046	0.131	0.013	0.783	-2.035	0.131	0.013	0.783		Infant weight	-1.838	0.953	-1.928	0.054	0.159	0.018	0.85	-1.838	0.159	0.018	0.85
	Breastfeeding	-0.805	0.488	-1.649	0.099	0.447	0.165	1.135	-0.805	0.447	0.165	1.135		Emotional experience of birth - negative	-16.829	1696.07	-0.01	0.992	0	NA	1.34748e+63	-16.829	0	NA	1.34748e+63
														Support from family - low	-1.149	0.721	-1.594	0.111	0.317	0.069	1.211	-1.149	0.317	0.069	1.211
Binary logistic regression results for testing hypothsis 3b

## Sheet: Table 8
Model	Variable	Progression from parity 1						Progression from parity 2						Progression from parity 3
		AICc P1	∆i	exp(-0.5*∆i)	wi	R2CS	R2N	AICc P2	∆i	exp(-0.5*∆i)	wi	R2CS	R2N	AICc P3	∆i	exp(-0.5*∆i)	wi	R2CS	R2N
Hypothesis 2
1 PND only	PND severity at birth n	256.691	34.515	3.2001e-08	3.18609e-08	0.007	0.012	316.376	23.57	7.61797e-06	6.5762e-06	0.021	0.029	97.51	6.348	0.0418359	0.0145013	0.005	0.008
2 Base	PND severity at birth n	233.031	10.855	0.00439407	0.00437484	0.11	0.189	303.23	10.424	0.00545076	0.00470536	0.104	0.143	97.487	6.325	0.0423198	0.014669	0.102	0.155
3 Full	PND severity at birth n	250.032	27.856	8.93607e-07	8.89697e-07	0.177	0.305	324.978	32.172	1.03262e-07	8.91404e-08	0.174	0.237	128.112	36.95	9.4713e-09	3.28296e-09	0.316	0.479
4 Selected	PND severity at birth n	222.176	0	1	0.995624	0.166	0.287	299.595	6.789	0.0335573	0.0289683	0.156	0.214	91.467	0.305	0.858559	0.297596	0.23	0.348
Total				1.00439
Hypothesis 3a
1 PND only	PND history	-	-	-	-	-	-	315.389	22.583	1.24785e-05	1.07721e-05	0.033	0.045	-	-	-	-	-	-
2 Base	PND history	-	-	-	-	-	-	303.203	10.397	0.00552485	0.00476931	0.112	0.153	-	-	-	-	-	-
3 Full	PND history	-	-	-	-	-	-	324.314	31.508	1.43921e-07	1.2424e-07	0.185	0.252	-	-	-	-	-	-
4 Selected	PND history	-	-	-	-	-	-	297.538	4.732	0.0938554	0.0810205	0.148	0.203	-	-	-	-	-	-
Hypothesis 3b
1 PND only	PND severity birth 1	-	-	-	-	-	-	312.404	19.598	5.55071e-05	4.79164e-05	0.037	0.051	97.952	6.79	0.0335406	0.0116259	0	0
2 Base	PND severity birth 1	-	-	-	-	-	-	300.635	7.829	0.0199505	0.0172223	0.114	0.156	98.264	7.102	0.0286959	0.00994664	0.094	0.143
3 Full	PND severity birth 1	-	-	-	-	-	-	321.328	28.522	6.40511e-07	5.5292e-07	0.195	0.266	135.991	44.829	1.84292e-10	6.38797e-11	0.317	0.481
4 Selected	PND severity birth 1	-	-	-	-	-	-	292.806	0	1	0.863248	0.172	0.235	91.585	0.423	0.809369	0.280545	0.251	0.38
Total										1.15842
1 PND only	PND severity birth 2	-	-	-	-	-	-	-	-	-	-	-	-	97.648	6.486	0.0390466	0.0135344	0.003	0.005
2 Base	PND severity birth 2	-	-	-	-	-	-	-	-	-	-	-	-	98.07	6.908	0.0316189	0.0109598	0.096	0.146
3 Full	PND severity birth 2	-	-	-	-	-	-	-	-	-	-	-	-	135.991	44.829	1.84292e-10	6.38797e-11	0.317	0.481
4 Selected	PND severity birth 2	-	-	-	-	-	-	-	-	-	-	-	-	91.162	0	1	0.346622	0.21	0.318
Total																2.88499
